# Supplementary material for: Influence of saturation level on the acoustic emission characteristics of gas hydrate-bearing coal
Source: Sci Rep. 2024 Mar 16;14:6369. doi: 10.1038/s41598-024-57178-9 (PMC10944516; doi:10.1038/s41598-024-57178-9)
Supplement: Supplementary file 1 — Supplementary Information. [file 41598_2024_57178_MOESM1_ESM.xlsx]

## Sheet: Confining pressure 5MPa
Saturation 0%				Saturation 20%				Saturation 40%				Saturation 60%				Saturation 80%
Axial deflection	Devistoric stress	Axial deflection	Acoustic emission count	Axial deflection	Devistoric stress	Axial deflection	Acoustic emission count	Axial deflection	Devistoric stress	Axial deflection	Acoustic emission count	Axial deflection	Devistoric stress	Axial deflection	Acoustic emission count	Axial deflection	Devistoric stress	Axial deflection	Acoustic emission count
0	0	0	0	0	0	0	0	0	0	0	0	0	0	0	0	0	0	0	0
0.54028	0.63197	0.54028	0.17597	0.11506	0.1457	0.58506	0.25518	0.45882	0.6382	0.45882	0.0782	0.41769	0.1058	0.41769	0.21193	0.35779	0.884	0.35779	0.04664
0.94128	1.24301	0.94128	0.26384	0.44169	0.5696	0.89371	0.25473	0.72005	1.0011	0.72005	0.09637	0.86079	1.9978	0.86079	0.14344	0.59348	2.2683	0.59348	0.38818
1.36004	1.99448	1.36004	0.26346	0.59847	0.7743	1.66546	0.27223	0.84198	1.1884	0.84198	0.10099	1.19004	3.6537	1.19004	0.19325	0.76679	2.7962	0.76679	0.56075
1.77844	2.57028	1.77844	0.36601	0.74218	1.0452	2.45973	0.37353	1.31219	2.0898	1.31219	0.13725	1.46455	5.3563	1.46455	0.18737	1.88286	4.5676	1.88286	0.3926
2.28454	3.28649	2.28454	0.33614	1.07752	1.5721	3.30864	0.39092	1.72053	3.0264	1.72053	0.41822	2.21091	8.9384	2.21091	0.27574	2.12549	5.6468	2.12549	0.31183
3.54051	5.33707	3.54051	0.42322	1.63931	2.3839	4.22427	0.51068	1.90388	3.4829	1.90388	0.2983	2.52936	10.2892	2.52936	0.26424	3.81843	13.0023	3.81843	2.6563
3.83348	5.60382	3.83348	1.46706	2.02691	3.1161	4.60026	0.72439	2.35722	4.4077	2.35722	0.18322	2.80338	11.3347	2.80338	0.42561	4.46768	14.3748	4.46768	3.18748
4.71806	6.81837	4.71806	7.98096	2.25101	3.5005	4.91989	0.71461	2.74035	5.3911	2.74035	0.21491	2.94867	12.0868	2.94867	3.32438	5.57909	15.1373	5.57909	1.11004
5.06682	6.9936	5.06682	8.03946	2.65197	4.1977	4.96282	9.66066	3.10629	6.0701	3.10629	0.17982	3.51786	12.5925	3.51786	3.93141	5.97524	15.3485	5.97524	3.98183
5.48609	7.25996	5.48609	7.89202	3.07367	4.9881	5.19038	9.67511	3.34072	6.4915	3.34072	0.38488	3.922	13.3683	3.922	4.6557	6.52545	15.5244	6.52545	2.65819
5.67648	7.34406	5.67648	8.33302	3.66129	6.1506	5.55794	9.68936	3.88174	7.6036	3.88174	0.1097	4.25246	14.0031	4.25246	4.28739	7.14168	15.6418	7.14168	3.32901
6.02919	7.43487	6.02919	7.25916	3.97238	6.5567	5.69661	9.45255	4.22308	8.2123	4.22308	2.04176	4.5397	14.3091	4.5397	3.67941	7.64787	15.7239	7.64787	2.89361
6.34218	7.53271	6.34218	7.5677	4.21434	7.185	5.79972	9.11228	4.94973	8.587	4.94973	5.78578	4.77036	14.4978	4.77036	3.65128	7.85839	15.7591	7.85839	0.54811
6.95421	7.73542	6.95421	7.18478	4.59457	7.6723	6.27268	9.20031	5.0376	8.6572	5.0376	5.57673	5.40142	14.6756	5.40142	1.85548	8.96754	15.8295	8.96754	0.70373
8.12478	8.01458	8.12478	1.74253	5.02318	8.1127	7.08115	3.5354	5.21121	8.7977	5.21121	5.73719	6.30407	14.8072	6.30407	1.05727	9.85485	15.8998	9.85485	0.29611
9.13996	8.18154	9.13996	0.82983	5.20389	8.22	7.57145	3.59383	5.32682	8.7984	5.32682	5.08756	6.55694	14.8434	6.55694	0.93992	10.1737	15.9233	10.1737	0.79608
10.6756	8.24208	10.6756	0.7696	5.36938	8.1711	7.93876	3.56371	5.48052	8.7977	5.48052	5.92895	8.35838	14.778	8.35838	0.67591	10.8669	16.0641	10.8669	0.30385
13.4131	8.20203	13.4131	1.3112	5.70254	8.1945	9.17665	2.74857	5.63989	8.8056	5.63989	5.22152	10.0163	14.4661	10.0163	0.69637	11.8929	16.0406	11.8929	0.49461
15.0205	8.25617	15.0205	0.67737	6.06859	8.2264	11.884	1.84254	5.83471	8.7977	5.83471	4.34501	11.8397	14.3894	11.8397	0.42676	12.4891	16.0406	12.4891	0.43872
--	--	--	--	6.74455	8.2407	13.5688	2.72734	6.18567	8.7977	6.18567	1.26565	12.4651	14.3792	12.4651	0.57102	13.21	16.0406	13.21	0.30549
--	--	--	--	8.6111	8.2277	15.1546	1.54199	7.075	8.8211	7.075	1.01766	13.5302	14.394	13.5302	0.55869	13.8201	15.9937	13.8201	0.30592
--	--	--	--	12.4963	8.2008	--	--	7.85958	8.8796	7.85958	0.83183	14.0717	14.3838	14.0717	0.67966	14.1389	15.9468	14.1389	0.36245
--	--	--	--	14.9159	8.114	--	--	8.50597	8.8796	8.50597	0.32536	15.1922	14.3404	15.1922	0.67842	14.5965	15.8881	14.5965	0.34869
--	--	--	--	--	--	--	--	11.5005	8.8094	11.5005	0.79243	--	--	--	--	--	--	--	--
--	--	--	--	--	--	--	--	12.9652	8.7274	12.9652	0.39392	--	--	--	--	--	--	--	--
--	--	--	--	--	--	--	--	14.1497	8.8679	14.1497	0.41339	--	--	--	--	--	--	--	--
--	--	--	--	--	--	--	--	15.0211	8.8328	15.0211	0.31669	--	--	--	--	--	--	--	--
--	--	--	--	--	--	--	--	--	--	--	--	--	--	--	--	--	--	--	--
--	--	--	--	--	--	--	--	--	--	--	--	--	--	--	--	--	--	--	--
--	--	--	--	--	--	--	--	--	--	--	--	--	--	--	--	--	--	--	--
--	--	--	--	--	--	--	--	--	--	--	--	--	--	--	--	--	--	--	--
--	--	--	--	--	--	--	--	--	--	--	--	--	--	--	--	--	--	--	--
--	--	--	--	--	--	--	--	--	--	--	--	--	--	--	--	--	--	--	--
--	--	--	--	--	--	--	--	--	--	--	--	--	--	--	--	--	--	--	--
--	--	--	--	--	--	--	--	--	--	--	--	--	--	--	--	--	--	--	--
--	--	--	--	--	--	--	--	--	--	--	--	--	--	--	--	--	--	--	--
--	--	--	--	--	--	--	--	--	--	--	--	--	--	--	--	--	--	--	--
--	--	--	--	--	--	--	--	--	--	--	--	--	--	--	--	--	--	--	--
				--	--	--	--	--	--	--	--	--	--	--	--	--	--	--	--
				--	--	--	--	--	--	--	--	--	--	--	--	--	--	--	--
				--	--	--	--	--	--	--	--	--	--	--	--	--	--	--	--
				--	--	--	--	--	--	--	--	--	--	--	--	--	--	--	--
				--	--	--	--	--	--	--	--	--	--	--	--	--	--	--	--
				--	--	--	--	--	--	--	--	--	--	--	--	--	--	--	--
				--	--	--	--	--	--	--	--	--	--	--	--	--	--	--	--
				--	--	--	--	--	--	--	--	--	--	--	--	--	--	--	--
				--	--	--	--	--	--	--	--	--	--	--	--	--	--	--	--
				--	--	--	--	--	--	--	--	--	--	--	--	--	--	--	--
				--	--	--	--	--	--	--	--	--	--	--	--	--	--	--	--
				--	--	--	--	--	--	--	--	--	--	--	--	--	--	--	--
				--	--	--	--	--	--	--	--	--	--	--	--	--	--	--	--
				--	--	--	--	--	--	--	--	--	--	--	--	--	--	--	--
				--	--	--	--	--	--	--	--	--	--	--	--	--	--	--	--
				--	--	--	--	--	--	--	--	--	--	--	--	--	--	--	--
				--	--	--	--	--	--	--	--	--	--	--	--	--	--	--	--
				--	--	--	--	--	--	--	--	--	--	--	--	--	--	--	--
				--	--	--	--	--	--	--	--	--	--	--	--	--	--	--	--
				--	--	--	--	--	--	--	--	--	--	--	--	--	--	--	--
				--	--	--	--	--	--	--	--	--	--	--	--	--	--	--	--
				--	--	--	--	--	--	--	--	--	--	--	--	--	--	--	--
				--	--	--	--	--	--	--	--	--	--	--	--	--	--	--	--
				--	--	--	--	--	--	--	--	--	--	--	--	--	--	--	--
				--	--	--	--	--	--	--	--	--	--	--	--	--	--	--	--
				--	--	--	--	--	--	--	--	--	--	--	--	--	--	--	--
				--	--	--	--	--	--	--	--	--	--	--	--	--	--	--	--
				--	--	--	--	--	--	--	--	--	--	--	--	--	--	--	--
				--	--	--	--	--	--	--	--	--	--	--	--	--	--	--	--
				--	--	--	--	--	--	--	--	--	--	--	--	--	--	--	--
				--	--	--	--	--	--	--	--	--	--	--	--	--	--	--	--
				--	--	--	--	--	--	--	--	--	--	--	--	--	--	--	--
				--	--	--	--	--	--	--	--	--	--	--	--	--	--	--	--
				--	--	--	--	--	--	--	--	--	--	--	--	--	--	--	--
				--	--	--	--	--	--	--	--	--	--	--	--	--	--	--	--
				--	--	--	--	--	--	--	--	--	--	--	--	--	--	--	--
				--	--	--	--	--	--	--	--	--	--	--	--	--	--	--	--
				--	--	--	--	--	--	--	--	--	--	--	--	--	--	--	--
				--	--	--	--	--	--	--	--	--	--	--	--	--	--	--	--
				--	--	--	--	--	--	--	--	--	--	--	--	--	--	--	--
				--	--	--	--	--	--	--	--	--	--	--	--	--	--	--	--
				--	--	--	--	--	--	--	--	--	--	--	--	--	--	--	--
				--	--	--	--	--	--	--	--	--	--	--	--	--	--	--	--
				--	--	--	--	--	--	--	--	--	--	--	--	--	--	--	--
				--	--	--	--	--	--	--	--	--	--	--	--	--	--	--	--
				--	--	--	--	--	--	--	--	--	--	--	--	--	--	--	--
				--	--	--	--	--	--	--	--	--	--	--	--	--	--	--	--
				--	--	--	--	--	--	--	--	--	--	--	--	--	--	--	--
				--	--	--	--	--	--	--	--	--	--	--	--	--	--	--	--
				--	--	--	--	--	--	--	--	--	--	--	--	--	--	--	--
				--	--	--	--	--	--	--	--	--	--	--	--	--	--	--	--
				--	--	--	--	--	--	--	--	--	--	--	--	--	--	--	--
				--	--	--	--	--	--	--	--	--	--	--	--	--	--	--	--
				--	--	--	--	--	--	--	--	--	--	--	--	--	--	--	--
				--	--	--	--	--	--	--	--	--	--	--	--	--	--	--	--
				--	--	--	--	--	--	--	--	--	--	--	--	--	--	--	--
				--	--	--	--	--	--	--	--	--	--	--	--	--	--	--	--
				--	--	--	--	--	--	--	--	--	--	--	--	--	--	--	--
				--	--	--	--	--	--	--	--	--	--	--	--	--	--	--	--
				--	--	--	--	--	--	--	--	--	--	--	--	--	--	--	--
				--	--	--	--	--	--	--	--	--	--	--	--	--	--	--	--
				--	--	--	--	--	--	--	--	--	--	--	--	--	--	--	--
				--	--	--	--	--	--	--	--	--	--	--	--	--	--	--	--
				--	--	--	--	--	--	--	--	--	--	--	--	--	--	--	--
				--	--	--	--	--	--	--	--	--	--	--	--	--	--	--	--
				--	--	--	--	--	--	--	--	--	--	--	--	--	--	--	--
				--	--	--	--	--	--	--	--	--	--	--	--	--	--	--	--
				--	--	--	--	--	--	--	--	--	--	--	--	--	--	--	--
				--	--	--	--	--	--	--	--	--	--	--	--	--	--	--	--
				--	--	--	--	--	--	--	--	--	--	--	--	--	--	--	--
				--	--	--	--	--	--	--	--	--	--	--	--	--	--	--	--
				--	--	--	--	--	--	--	--	--	--	--	--	--	--	--	--
				--	--	--	--	--	--	--	--	--	--	--	--	--	--	--	--
				--	--	--	--	--	--	--	--	--	--	--	--	--	--	--	--
				--	--	--	--	--	--	--	--	--	--	--	--	--	--	--	--
				--	--	--	--	--	--	--	--	--	--	--	--	--	--	--	--
				--	--	--	--	--	--	--	--	--	--	--	--	--	--	--	--
				--	--	--	--	--	--	--	--	--	--	--	--	--	--	--	--
				--	--	--	--	--	--	--	--	--	--	--	--	--	--	--	--
				--	--	--	--	--	--	--	--	--	--	--	--	--	--	--	--
				--	--	--	--	--	--	--	--	--	--	--	--	--	--	--	--
				--	--	--	--	--	--	--	--	--	--	--	--	--	--	--	--
				--	--	--	--	--	--	--	--	--	--	--	--	--	--	--	--
				--	--	--	--	--	--	--	--	--	--	--	--	--	--	--	--
				--	--	--	--	--	--	--	--	--	--	--	--	--	--	--	--
				--	--	--	--	--	--	--	--	--	--	--	--	--	--	--	--
				--	--	--	--	--	--	--	--	--	--	--	--	--	--	--	--
				--	--	--	--	--	--	--	--	--	--	--	--	--	--	--	--
				--	--	--	--	--	--	--	--	--	--	--	--	--	--	--	--
				--	--	--	--	--	--	--	--	--	--	--	--	--	--	--	--
				--	--	--	--	--	--	--	--	--	--	--	--	--	--	--	--
				--	--	--	--	--	--	--	--	--	--	--	--	--	--	--	--
				--	--	--	--	--	--	--	--	--	--	--	--	--	--	--	--
				--	--	--	--	--	--	--	--	--	--	--	--	--	--	--	--
				--	--	--	--	--	--	--	--	--	--	--	--	--	--	--	--
				--	--	--	--	--	--	--	--	--	--	--	--	--	--	--	--
				--	--	--	--	--	--	--	--	--	--	--	--	--	--	--	--
				--	--	--	--	--	--	--	--	--	--	--	--	--	--	--	--
				--	--	--	--	--	--	--	--	--	--	--	--	--	--	--	--
				--	--	--	--	--	--	--	--	--	--	--	--	--	--	--	--
				--	--	--	--	--	--	--	--	--	--	--	--	--	--	--	--
				--	--	--	--	--	--	--	--	--	--	--	--	--	--	--	--
				--	--	--	--	--	--	--	--	--	--	--	--	--	--	--	--
				--	--	--	--	--	--	--	--	--	--	--	--	--	--	--	--
				--	--	--	--	--	--	--	--	--	--	--	--	--	--	--	--
				--	--	--	--	--	--	--	--	--	--	--	--	--	--	--	--
				--	--	--	--	--	--	--	--	--	--	--	--	--	--	--	--
				--	--	--	--	--	--	--	--	--	--	--	--	--	--	--	--
				--	--	--	--	--	--	--	--	--	--	--	--	--	--	--	--
				--	--	--	--	--	--	--	--	--	--	--	--	--	--	--	--
				--	--	--	--	--	--	--	--	--	--	--	--	--	--	--	--
				--	--	--	--	--	--	--	--	--	--	--	--	--	--	--	--
				--	--	--	--	--	--	--	--	--	--	--	--	--	--	--	--
				--	--	--	--	--	--	--	--	--	--	--	--	--	--	--	--
				--	--	--	--	--	--	--	--	--	--	--	--	--	--	--	--
				--	--	--	--	--	--	--	--	--	--	--	--	--	--	--	--
				--	--	--	--	--	--	--	--	--	--	--	--	--	--	--	--
				--	--	--	--	--	--	--	--	--	--	--	--	--	--	--	--
				--	--	--	--	--	--	--	--	--	--	--	--	--	--	--	--
				--	--	--	--	--	--	--	--	--	--	--	--	--	--	--	--
				--	--	--	--	--	--	--	--	--	--	--	--	--	--	--	--
				--	--	--	--	--	--	--	--	--	--	--	--	--	--	--	--
				--	--	--	--	--	--	--	--	--	--	--	--	--	--	--	--
				--	--	--	--	--	--	--	--	--	--	--	--	--	--	--	--
				--	--	--	--	--	--	--	--	--	--	--	--	--	--	--	--
				--	--	--	--	--	--	--	--	--	--	--	--	--	--	--	--
				--	--	--	--	--	--	--	--	--	--	--	--	--	--	--	--
				--	--	--	--	--	--	--	--	--	--	--	--	--	--	--	--
				--	--	--	--	--	--	--	--	--	--	--	--	--	--	--	--
				--	--	--	--	--	--	--	--	--	--	--	--	--	--	--	--
				--	--	--	--	--	--	--	--	--	--	--	--	--	--	--	--
				--	--	--	--	--	--	--	--	--	--	--	--	--	--	--	--
				--	--	--	--	--	--	--	--	--	--	--	--	--	--	--	--
				--	--	--	--	--	--	--	--	--	--	--	--	--	--	--	--
				--	--	--	--	--	--	--	--	--	--	--	--	--	--	--	--
				--	--	--	--	--	--	--	--	--	--	--	--	--	--	--	--
				--	--	--	--	--	--	--	--	--	--	--	--	--	--	--	--
				--	--	--	--	--	--	--	--	--	--	--	--	--	--	--	--
				--	--	--	--	--	--	--	--	--	--	--	--	--	--	--	--
				--	--	--	--	--	--	--	--	--	--	--	--	--	--	--	--
				--	--	--	--	--	--	--	--	--	--	--	--	--	--	--	--
				--	--	--	--	--	--	--	--	--	--	--	--	--	--	--	--
				--	--	--	--	--	--	--	--	--	--	--	--	--	--	--	--
				--	--	--	--	--	--	--	--	--	--	--	--	--	--	--	--
				--	--	--	--	--	--	--	--	--	--	--	--	--	--	--	--
				--	--	--	--	--	--	--	--	--	--	--	--	--	--	--	--
				--	--	--	--	--	--	--	--	--	--	--	--	--	--	--	--
				--	--	--	--	--	--	--	--	--	--	--	--	--	--	--	--
				--	--	--	--	--	--	--	--	--	--	--	--	--	--	--	--
				--	--	--	--	--	--	--	--	--	--	--	--	--	--	--	--
				--	--	--	--	--	--	--	--	--	--	--	--	--	--	--	--
				--	--	--	--	--	--	--	--	--	--	--	--	--	--	--	--
				--	--	--	--	--	--	--	--	--	--	--	--	--	--	--	--
				--	--	--	--	--	--	--	--	--	--	--	--	--	--	--	--
				--	--	--	--	--	--	--	--	--	--	--	--	--	--	--	--
				--	--	--	--	--	--	--	--	--	--	--	--	--	--	--	--
				--	--	--	--	--	--	--	--	--	--	--	--	--	--	--	--
				--	--	--	--	--	--	--	--	--	--	--	--	--	--	--	--
				--	--	--	--	--	--	--	--	--	--	--	--	--	--	--	--
				--	--	--	--	--	--	--	--	--	--	--	--	--	--	--	--
				--	--	--	--	--	--	--	--	--	--	--	--	--	--	--	--
				--	--	--	--	--	--	--	--	--	--	--	--	--	--	--	--
				--	--	--	--	--	--	--	--	--	--	--	--	--	--	--	--
				--	--	--	--	--	--	--	--	--	--	--	--	--	--	--	--
				--	--	--	--	--	--	--	--	--	--	--	--	--	--	--	--
				--	--	--	--	--	--	--	--	--	--	--	--	--	--	--	--
				--	--	--	--	--	--	--	--	--	--	--	--	--	--	--	--
				--	--	--	--	--	--	--	--	--	--	--	--	--	--	--	--
				--	--	--	--	--	--	--	--	--	--	--	--	--	--	--	--
				--	--	--	--	--	--	--	--	--	--	--	--	--	--	--	--
				--	--	--	--	--	--	--	--	--	--	--	--	--	--	--	--
				--	--	--	--	--	--	--	--	--	--	--	--	--	--	--	--
				--	--	--	--	--	--	--	--	--	--	--	--	--	--	--	--
				--	--	--	--	--	--	--	--	--	--	--	--	--	--	--	--
				--	--	--	--	--	--	--	--	--	--	--	--	--	--	--	--
				--	--	--	--	--	--	--	--	--	--	--	--	--	--	--	--
				--	--	--	--	--	--	--	--	--	--	--	--	--	--	--	--
				--	--	--	--	--	--	--	--	--	--	--	--	--	--	--	--
				--	--	--	--	--	--	--	--	--	--	--	--	--	--	--	--
				--	--	--	--	--	--	--	--	--	--	--	--	--	--	--	--
				--		--	--	--		--	--					--		--
																--		--
																--		--
																--		--
																--		--
																--		--
																--		--
																--		--
																--		--
																--		--
																--		--
																--		--
																--		--
																--		--
																--		--
																--		--
																--		--
																--		--
																--		--
																--		--
																--		--
																--		--
																--		--
																--		--
																--		--
																--		--
																--		--
																--		--
																--		--
																--		--
																--		--
																--		--
																--		--
																--		--
																--		--
																--		--
																--		--
																--		--
																--		--
																--		--
																--		--
																--		--
																--		--
																--		--
																--		--
																--		--
																--		--
																--		--
																--		--
																--		--
																--		--
																--		--
																--		--
																--		--
																--		--
																--		--
																--		--
																--		--
																--		--
																--		--
																--		--
																--		--
																--		--
																--		--
																--		--
																--		--
																--		--
																--		--
																--		--
																--		--
																--		--
																--		--
																--		--
																--		--
																--		--
																--		--
																--		--
																--		--
																--		--
																--		--
																--		--
																--		--
																--		--
																--		--
																--		--
																--		--
																--		--
																--		--
																--		--
																--		--
																--		--
																--		--
																--		--
																--		--
																--		--
																--		--
																--		--
																--		--
																--		--
																--		--
																--		--
																--		--
																--		--
																--		--
																--		--
																--		--
																--		--
																--		--
																--		--
																--		--
																--		--
																--		--
																--		--
																--		--
																--		--
																--		--
																--		--
																--		--
																--		--
																--		--
																--		--
																--		--
																--		--
																--		--
																--		--
																--		--
																--		--
																--		--
																--		--
																--		--
																--		--
																--		--
																--		--
																--		--
																--		--
																--		--
																--		--
																--		--
																--		--
																--		--
																--		--
																--		--
																--		--
																--		--
																--		--
																--		--
																--		--
																--		--
																--		--
																--		--
																--		--
																--		--
																--		--
																--		--
																--		--
																--		--
																--		--
																--		--
																--		--
																--		--
																--		--
																--		--
																--		--
																--		--
																--		--
																--		--
																--		--
																--		--
																--		--
																--		--
																--		--
																--		--
																--		--
																--		--
																--		--
																--		--
																--		--
																--		--
																--		--
																--		--
																--		--
																--		--
																--		--
																--		--
																--		--
																--		--
																--		--
																--		--
																--		--
																--		--
																--		--
																--		--
																--		--
																--		--
																--		--
																--		--

## Sheet: Confining pressure 7MPa
Saturation 20%				Saturation 40%				Saturation 60%				Saturation 80%
Axial deflection	Devistoric stress	Axial deflection	Acoustic emission count	Axial deflection	Devistoric stress	Axial deflection	Acoustic emission count	Axial deflection	Devistoric stress	Axial deflection	Acoustic emission count	Axial deflection	Devistoric stress	Axial deflection	Acoustic emission count
0	0	0	0	0	0	0	0	0	0	0	0	0	0	0	0
0.14152	0.1387	0.70233	0.11634	0.97375	1.9735	0.97375	0.12236	0.64685	3.7707	0.64685	0.14121	0.28768	1.6955	0.28768	0.11617
0.35142	0.4028	1.262	0.12114	1.23655	2.6774	1.23655	0.11544	1.19643	6.0775	1.19643	0.15334	0.59877	4.1353	0.59877	0.09118
0.87603	0.9894	1.88752	0.17055	1.70004	4.2024	1.70004	0.12629	1.68556	8.0484	1.68556	0.28314	1.06886	7.2617	1.06886	0.15101
1.4719	2.253	2.30453	0.14762	1.99138	5.0002	1.99138	0.2713	2.39453	10.6178	2.39453	0.14132	1.46982	10.0667	1.46982	0.16842
2.06778	3.5166	2.75446	0.13582	2.28175	6.056	2.28175	0.24673	2.83969	12.5155	2.83969	0.24301	2.08509	13.0617	2.08509	0.23524
2.50724	5.046	3.01783	2.68294	2.64148	7.0766	2.64148	0.25753	3.36179	14.4132	3.36179	1.82532	2.5068	14.6395	2.5068	0.1677
2.63012	5.3989	4.30178	4.42975	2.96	8.4256	2.96	0.31776	4.58527	17.6821	4.58527	2.49644	2.74184	15.2239	2.74184	0.30202
2.89333	6.1045	5.00412	4.36173	3.70527	10.678	3.70527	2.39899	5.54083	19.111	5.54083	2.0529	3.03911	16.0712	3.03911	2.03243
3.0688	6.5749	5.70645	4.58421	4.57958	11.7925	4.57958	2.87994	6.09478	19.4602	6.09478	1.7712	4.11756	18.8178	4.11756	2.20155
3.29654	7.0156	6.58436	4.47125	5.49621	12.6019	5.49621	3.50222	6.59333	19.824	6.59333	1.63072	5.03009	21.0531	5.03009	1.95317
3.52885	7.299	6.86968	4.83957	5.99155	12.86	5.99155	3.04323	6.91185	20.086	6.91185	2.40847	6.28829	23.0107	6.28829	1.62669
3.75444	7.5726	7.85734	2.40243	6.22024	13.0008	6.22024	4.3081	7.61813	20.7411	7.61813	2.17648	7.39439	23.7704	7.39439	2.05061
4.0665	7.8166	9.21811	0.41171	6.62819	13.0946	6.62819	3.09305	8.55984	21.2063	8.55984	0.6095	8.69406	23.9457	8.69406	1.19323
4.42363	8.0954	10.6667	0.35382	6.98589	13.1885	6.98589	2.7541	10.4017	21.186	10.4017	0.28755	10.2426	23.9019	10.2426	0.39231
4.98861	8.4551	11.9616	0.37436	7.67072	13.3058	7.67072	1.57453	11.0803	21.1406	11.0803	0.35934	11.0998	24.2233	11.0998	0.37047
5.57675	8.7279	13.6955	0.37193	8.50997	13.341	8.50997	0.78365	11.9804	21.1966	11.9804	0.33258	11.3764	24.2087	11.3764	0.37027
6.04799	8.8435	14.4198	0.49383	10.7626	13.3996	10.7626	0.39629	12.756	21.2087	12.756	0.27029	11.6944	24.1941	11.6944	0.3559
6.57137	8.8705	--	--	11.9248	13.5521	11.9248	0.43227	13.8362	21.2057	13.8362	0.37101	12.2474	24.2087	12.2474	0.33427
7.40027	9.0139	--	--	13.17	13.4114	13.17	0.45416	14.7086	21.1594	14.7086	0.45725	14.1555	24.2672	14.1555	0.38956
8.26206	9.2381	--	--	13.6955	13.4818	13.6955	0.43325	--	--	--	--	--	--	--	--
10.6354	9.1158	--	--	14.6092	13.2589	14.6092	0.54681	--	--	--	--	--	--	--	--
12.0426	9.369	--	--	15.1093	13.2706	15.1093	0.9145	--	--	--	--	--	--	--	--
14.4604	9.4691	--	--	15.4653	13.2823	15.4653	0.2788	--	--	--	--	--	--	--	--
--	--	--	--	--	--	--	--	--	--	--	--	--	--	--	--
--	--	--	--	--	--	--	--	--	--	--	--	--	--	--	--
--	--	--	--	--	--	--	--	--	--	--	--	--	--	--	--
--	--	--	--	--	--	--	--	--	--	--	--	--	--	--	--
--	--	--	--	--	--	--	--	--	--	--	--	--	--	--	--
--	--	--	--	--	--	--	--	--	--	--	--	--	--	--	--
--	--	--	--	--	--	--	--	--	--	--	--	--	--	--	--
--	--	--	--	--	--	--	--	--	--	--	--	--	--	--	--
--	--	--	--	--	--	--	--	--	--	--	--	--	--	--	--
--	--	--	--	--	--	--	--	--	--	--	--	--	--	--	--
--	--	--	--	--	--	--	--	--	--	--	--	--	--	--	--
--	--	--	--	--	--	--	--	--	--	--	--	--	--	--	--
--	--	--	--	--	--	--	--	--	--	--	--	--	--	--	--
--	--	--	--	--	--	--	--	--	--	--	--	--	--	--	--
--	--	--	--	--	--	--	--	--	--	--	--	--	--	--	--
--	--	--	--	--	--	--	--	--	--	--	--	--	--	--	--
--	--	--	--	--	--	--	--	--	--	--	--	--	--	--	--
--	--	--	--	--	--	--	--	--	--	--	--	--	--	--	--
--	--	--	--	--	--	--	--	--	--	--	--	--	--	--	--
--	--	--	--	--	--	--	--	--	--	--	--	--	--	--	--
--	--	--	--	--	--	--	--	--	--	--	--	--	--	--	--
--	--	--	--	--	--	--	--	--	--	--	--	--	--	--	--
--	--	--	--	--	--	--	--	--	--	--	--	--	--	--	--
--	--	--	--	--	--	--	--	--	--	--	--	--	--	--	--
--	--	--	--	--	--	--	--	--	--	--	--	--	--	--	--
--	--	--	--	--	--	--	--	--	--	--	--	--	--	--	--
--	--	--	--	--	--	--	--	--	--	--	--	--	--	--	--
--	--	--	--	--	--	--	--	--	--	--	--	--	--	--	--
--	--	--	--	--	--	--	--	--	--	--	--	--	--	--	--
--	--	--	--	--	--	--	--	--	--	--	--	--	--	--	--
--	--	--	--	--	--	--	--	--	--	--	--	--	--	--	--
--	--	--	--	--	--	--	--	--	--	--	--	--	--	--	--
--	--	--	--	--	--	--	--	--	--	--	--	--	--	--	--
--	--	--	--	--	--	--	--	--	--	--	--	--	--	--	--
--	--	--	--	--	--	--	--	--	--	--	--	--	--	--	--
--	--	--	--	--	--	--	--	--	--	--	--	--	--	--	--
--	--	--	--	--	--	--	--	--	--	--	--	--	--	--	--
--	--	--	--	--	--	--	--	--	--	--	--	--	--	--	--
--	--	--	--	--	--	--	--	--	--	--	--	--	--	--	--
--	--	--	--	--	--	--	--	--	--	--	--	--	--	--	--
--	--	--	--	--	--	--	--	--	--	--	--	--	--	--	--
--	--	--	--	--	--	--	--	--	--	--	--	--	--	--	--
--	--	--	--	--	--	--	--	--	--	--	--	--	--	--	--
--	--	--	--	--	--	--	--	--	--	--	--	--	--	--	--
--	--	--	--	--	--	--	--	--	--	--	--	--	--	--	--
--	--	--	--	--	--	--	--	--	--	--	--	--	--	--	--
--	--	--	--	--	--	--	--	--	--	--	--	--	--	--	--
--	--	--	--	--	--	--	--	--	--	--	--	--	--	--	--
--	--	--	--	--	--	--	--	--	--	--	--	--	--	--	--
--	--	--	--	--	--	--	--	--	--	--	--	--	--	--	--
--	--	--	--	--	--	--	--	--	--	--	--	--	--	--	--
--	--	--	--	--	--	--	--	--	--	--	--	--	--	--	--
--	--	--	--	--	--	--	--	--	--	--	--	--	--	--	--
--	--	--	--	--	--	--	--	--	--	--	--	--	--	--	--
--	--	--	--	--	--	--	--	--	--	--	--	--	--	--	--
--	--	--	--	--	--	--	--	--	--	--	--	--	--	--	--
--	--	--	--	--	--	--	--	--	--	--	--	--	--	--	--
--	--	--	--	--	--	--	--	--	--	--	--	--	--	--	--
--	--	--	--	--	--	--	--	--	--	--	--	--	--	--	--
--	--	--	--	--	--	--	--	--	--	--	--	--	--	--	--
--	--	--	--	--	--	--	--	--	--	--	--	--	--	--	--
--	--	--	--	--	--	--	--	--	--	--	--	--	--	--	--
--	--	--	--	--	--	--	--	--	--	--	--	--	--	--	--
--	--	--	--	--	--	--	--	--	--	--	--	--	--	--	--
--	--	--	--	--	--	--	--	--	--	--	--	--	--	--	--
--	--	--	--	--	--	--	--	--	--	--	--	--	--	--	--
--	--	--	--	--	--	--	--	--	--	--	--	--	--	--	--
--	--	--	--	--	--	--	--	--	--	--	--	--	--	--	--
--	--	--	--	--	--	--	--	--	--	--	--	--	--	--	--
--	--	--	--	--	--	--	--	--	--	--	--	--	--	--	--
--	--	--	--	--	--	--	--	--	--	--	--	--	--	--	--
--	--	--	--	--	--	--	--	--	--	--	--	--	--	--	--
--	--	--	--	--	--	--	--	--	--	--	--	--	--	--	--
--	--	--	--	--	--	--	--	--	--	--	--	--	--	--	--
--	--	--	--	--	--	--	--	--	--	--	--	--	--	--	--
--	--	--	--	--	--	--	--	--	--	--	--	--	--	--	--
--	--	--	--	--	--	--	--	--	--	--	--	--	--	--	--
--	--	--	--	--	--	--	--	--	--	--	--	--	--	--	--
--	--	--	--	--	--	--	--	--	--	--	--	--	--	--	--
--	--	--	--	--	--	--	--	--	--	--	--	--	--	--	--
--	--	--	--	--	--	--	--	--	--	--	--	--	--	--	--
--	--	--	--	--	--	--	--	--	--	--	--	--	--	--	--
--	--	--	--	--	--	--	--	--	--	--	--	--	--	--	--
--	--	--	--	--	--	--	--	--	--	--	--	--	--	--	--
--	--	--	--	--	--	--	--	--	--	--	--	--	--	--	--
--	--	--	--	--	--	--	--	--	--	--	--	--	--	--	--
--	--	--	--	--	--	--	--	--	--	--	--	--	--	--	--
--	--	--	--	--	--	--	--	--	--	--	--	--	--	--	--
--	--	--	--	--	--	--	--	--	--	--	--	--	--	--	--
--	--	--	--	--	--	--	--	--	--	--	--	--	--	--	--
--	--	--	--	--	--	--	--	--	--	--	--	--	--	--	--
--	--	--	--	--	--	--	--	--	--	--	--	--	--	--	--
--	--	--	--	--	--	--	--	--	--	--	--	--	--	--	--
--	--	--	--	--	--	--	--	--	--	--	--	--	--	--	--
--	--	--	--	--	--	--	--	--	--	--	--	--	--	--	--
--	--	--	--	--	--	--	--	--	--	--	--	--	--	--	--
--	--	--	--	--	--	--	--	--	--	--	--	--	--	--	--
--	--	--	--	--	--	--	--	--	--	--	--	--	--	--	--
--	--	--	--	--	--	--	--	--	--	--	--	--	--	--	--
--	--	--	--	--	--	--	--	--	--	--	--	--	--	--	--
--	--	--	--	--	--	--	--	--	--	--	--	--	--	--	--
--	--	--	--	--	--	--	--	--	--	--	--	--	--	--	--
--	--	--	--	--	--	--	--	--	--	--	--	--	--	--	--
--	--	--	--	--	--	--	--	--	--	--	--	--	--	--	--
--	--	--	--	--	--	--	--	--	--	--	--	--	--	--	--
--	--	--	--	--	--	--	--	--	--	--	--	--	--	--	--
--	--	--	--	--	--	--	--	--	--	--	--	--	--	--	--
--	--	--	--	--	--	--	--	--	--	--	--	--	--	--	--
--	--	--	--	--	--	--	--	--	--	--	--	--	--	--	--
--	--	--	--	--	--	--	--	--	--	--	--	--	--	--	--
--	--	--	--	--	--	--	--	--	--	--	--	--	--	--	--
--	--	--	--	--	--	--	--	--	--	--	--	--	--	--	--
--	--	--	--	--	--	--	--	--	--	--	--	--	--	--	--
--	--	--	--	--	--	--	--	--	--	--	--	--	--	--	--
--	--	--	--	--	--	--	--	--	--	--	--	--	--	--	--
--	--	--	--	--	--	--	--	--	--	--	--	--	--	--	--
--	--	--	--	--	--	--	--	--	--	--	--	--	--	--	--
--	--	--	--	--	--	--	--	--	--	--	--	--	--	--	--
--	--	--	--	--	--	--	--	--	--	--	--	--	--	--	--
--	--	--	--	--	--	--	--	--	--	--	--	--	--	--	--
--	--	--	--	--	--	--	--	--	--	--	--	--	--	--	--
--	--	--	--	--	--	--	--	--	--	--	--	--	--	--	--
--	--	--	--	--	--	--	--	--	--	--	--	--	--	--	--
--	--	--	--	--	--	--	--	--	--	--	--	--	--	--	--
--	--	--	--	--	--	--	--	--	--	--	--	--	--	--	--
--	--	--	--	--	--	--	--	--	--	--	--	--	--	--	--
--	--	--	--	--	--	--	--	--	--	--	--	--	--	--	--
--	--	--	--	--	--	--	--	--	--	--	--	--	--	--	--
--	--	--	--	--	--	--	--	--	--	--	--	--	--	--	--
--	--	--	--	--	--	--	--	--	--	--	--	--	--	--	--
--	--	--	--	--	--	--	--	--	--	--	--	--	--	--	--
--	--	--	--	--	--	--	--	--	--	--	--	--	--	--	--
--	--	--	--	--	--	--	--	--	--	--	--	--	--	--	--
--	--	--	--	--	--	--	--	--	--	--	--	--	--	--	--
--	--	--	--	--	--	--	--	--	--	--	--	--	--	--	--
--	--	--	--	--	--	--	--	--	--	--	--	--	--	--	--
--	--	--	--	--	--	--	--	--	--	--	--	--	--	--	--
--	--	--	--	--	--	--	--	--	--	--	--	--	--	--	--
--	--	--	--	--	--	--	--	--	--	--	--	--	--	--	--
--	--	--	--	--	--	--	--	--	--	--	--	--	--	--	--
--	--	--	--	--	--	--	--	--	--	--	--	--	--	--	--
--	--	--	--	--	--	--	--	--	--	--	--	--	--	--	--
--	--	--	--	--	--	--	--	--	--	--	--	--	--	--	--
--	--	--	--	--	--	--	--	--	--	--	--	--	--	--	--
--	--	--	--	--	--	--	--	--	--	--	--	--	--	--	--
--	--	--	--	--	--	--	--	--	--	--	--	--	--	--	--
--	--	--	--	--	--	--	--	--	--	--	--	--	--	--	--
--	--	--	--	--	--	--	--	--	--	--	--	--	--	--	--
--	--	--	--	--	--	--	--	--	--	--	--	--	--	--	--
--	--	--	--	--	--	--	--	--	--	--	--	--	--	--	--
--	--	--	--	--	--	--	--	--	--	--	--	--	--	--	--
--	--	--	--	--	--	--	--	--	--	--	--	--	--	--	--
--	--	--	--	--	--	--	--	--	--	--	--	--	--	--	--
--	--	--	--	--	--	--	--	--	--	--	--	--	--	--	--
--	--	--	--	--	--	--	--	--	--	--	--	--	--	--	--
--	--	--	--	--	--	--	--	--	--	--	--	--	--	--	--
--	--	--	--	--	--	--	--	--	--	--	--	--	--	--	--
--	--	--	--	--	--	--	--	--	--	--	--	--	--	--	--
--	--	--	--	--	--	--	--	--	--	--	--	--	--	--	--
--	--	--	--	--	--	--	--	--	--	--	--	--	--	--	--
--	--	--	--	--	--	--	--	--	--	--	--	--	--	--	--
--	--	--	--	--	--	--	--	--	--	--	--	--	--	--	--
--	--	--	--	--	--	--	--	--	--	--	--	--	--	--	--
--	--	--	--	--	--	--	--	--	--	--	--	--	--	--	--
--	--	--	--	--	--	--	--	--	--	--	--	--	--	--	--
--	--	--	--	--	--	--	--	--	--	--	--	--	--	--	--
--	--	--	--	--	--	--	--	--	--	--	--	--	--	--	--
--	--	--	--	--	--	--	--	--	--	--	--	--	--	--	--
--	--	--	--	--	--	--	--	--	--	--	--	--	--	--	--
--	--	--	--	--	--	--	--	--	--	--	--	--	--	--	--
--	--	--	--	--	--	--	--	--	--	--	--	--	--	--	--
--	--	--	--	--	--	--	--	--	--	--	--	--	--	--	--
--	--	--	--	--	--	--	--	--	--	--	--	--	--	--	--
--	--	--	--	--	--	--	--	--	--	--	--	--	--	--	--
--	--	--	--	--	--	--	--	--	--	--	--	--	--	--	--
--	--	--	--	--	--	--	--	--	--	--	--	--	--	--	--
--	--	--	--	--	--	--	--	--	--	--	--	--	--	--	--
--	--	--	--	--	--	--	--	--	--	--	--	--	--	--	--
--	--	--	--	--	--	--	--	--	--	--	--	--	--	--	--
--	--	--	--	--	--	--	--	--	--	--	--	--	--	--	--
--	--	--	--	--	--	--	--	--	--	--	--	--	--	--	--
--	--	--	--	--	--	--	--	--	--	--	--	--	--	--	--
--	--	--	--	--	--	--	--	--	--	--	--	--	--	--	--
--	--	--	--	--	--	--	--	--	--	--	--	--	--	--	--
--	--	--	--	--	--	--	--	--	--	--	--	--	--	--	--
--	--	--	--	--	--	--	--	--	--	--	--	--	--	--	--
--	--	--	--	--	--	--	--	--	--	--	--	--	--	--	--
--	--	--	--	--	--	--	--	--	--	--	--	--	--	--	--
--	--	--	--	--	--	--	--	--	--	--	--	--	--	--	--
--	--	--	--	--	--	--	--	--	--	--	--	--	--	--	--
--	--	--	--	--	--	--	--	--	--	--	--	--	--	--	--
--	--	--	--	--	--	--	--	--	--	--	--	--	--	--	--
--	--	--	--	--	--	--	--	--	--	--	--	--	--	--	--
--	--	--	--	--	--	--	--	--	--	--	--	--	--	--	--
--	--	--	--	--	--	--	--	--	--	--	--	--	--	--	--
--		--	--	--		--	--			--	--			--	--

## Sheet: Confining pressure 9MPa
Saturation 20%				Saturation 40%				Saturation 60%				Saturation 80%
Axial deflection	Devistoric stress	Axial deflection	Acoustic emission count	Axial deflection	Devistoric stress	Axial deflection	Acoustic emission count	Axial deflection	Devistoric stress	Axial deflection	Acoustic emission count	Axial deflection	Devistoric stress	Axial deflection	Acoustic emission count
0	0	0	0	0	0	0	0	0	0	0	0	0	0	0	0
0.08816	0.2791	0.76075	0.15252	1.26117	7.3109	1.26117	0.17845	0.65004	5.3242	0.65004	0.17006	0.9272	7.934	0.9272	0.25748
0.55088	1.628	1.9729	0.16346	2.0402	11.73	2.0402	0.18494	1.35006	11.6312	1.35006	0.16145	1.46202	13.872	1.46202	0.29453
0.94824	3.6273	3.22499	0.36212	2.61902	13.5807	2.61902	0.44572	1.77852	13.6168	1.77852	0.19922	1.8233	16.3061	1.8233	0.33173
1.58736	5.6273	4.2113	0.5733	2.7774	14.2268	2.7774	0.63519	2.06571	15.1806	2.06571	0.42099	1.89198	16.7089	1.89198	1.9224
2.00695	7.9055	5.01696	5.157	3.86986	17.5905	3.86986	4.26322	2.32109	16.3053	2.32109	0.18391	2.35839	18.5294	2.35839	2.92146
2.44884	10.5554	5.05196	3.35129	5.45924	19.7383	5.45924	3.43599	2.66547	16.9909	2.66547	3.50959	3.41367	21.9768	3.41367	2.0993
2.88983	12.1831	5.63935	7.08357	6.37869	20.2255	6.37869	5.53135	2.89926	17.6764	2.89926	1.34232	6.15303	26.3812	6.15303	0.94241
3.3528	13.8109	6.52094	7.10109	7.73413	20.4805	7.73413	3.24832	4.08815	20.1379	4.08815	1.49091	6.82933	27.0435	6.82933	3.36606
3.88166	15.3923	7.09515	7.5388	8.41881	20.2922	8.41881	3.69853	5.39759	23.39	5.39759	1.92005	7.27902	27.4795	7.27902	1.11498
4.16799	16.0902	7.53219	6.18665	9.89207	20.1945	9.89207	0.33868	7.40922	25.3616	7.40922	3.28778	8.42178	27.5274	8.42178	1.33081
4.50833	16.8856	9.23746	1.19898	10.9253	20.2723	10.9253	0.42228	8.24386	25.6445	8.24386	2.79133	10.6369	27.8156	10.6369	0.56017
4.91881	17.5138	11.0863	0.31697	12.1526	20.2614	12.1526	0.86106	9.28696	25.8047	9.28696	0.67748	11.8603	28.3179	11.8603	0.42897
5.32036	17.9022	12.365	0.50103	13.3609	20.2952	13.3609	0.95663	10.5788	25.9303	10.5788	0.65522	12.3676	28.3865	12.3676	0.44032
5.9572	18.0516	13.3788	0.50389	14.1647	20.2984	14.1647	0.62586	11.9539	26.0389	11.9539	0.63335	12.7334	28.4719	12.7334	0.25079
6.55057	18.3668	14.2604	0.50637	15.3564	20.4641	15.3564	0.94627	13.5763	26.3057	13.5763	1.00982	13.5378	28.4689	13.5378	0.22639
7.84992	18.1124	15.0113	1.09496	15.7044	20.48	15.7044	0.46132	14.2161	26.4125	14.2161	0.79416	14.0994	28.414	14.0994	0.45053
8.98375	18.0788	15.1858	0.44883	--	--	--	--	14.8578	26.5544	14.8578	0.47687	14.4311	28.5177	14.4311	0.36745
12.6819	18.0527	--	--	--	--	--	--	--	--	--	--		--	--	--
14.6879	18.0216	--	--	--	--	--	--	--	--	--	--		--	--	--
--	--	--	--	--	--	--	--	--	--	--	--	--	--	--	--
--	--	--	--	--	--	--	--	--	--	--	--	--	--	--	--
--	--	--	--	--	--	--	--	--	--	--	--	--	--	--	--
--	--	--	--	--	--	--	--	--	--	--	--	--	--	--	--
--	--	--	--	--	--	--	--	--	--	--	--	--	--	--	--
--	--	--	--	--	--	--	--	--	--	--	--	--	--	--	--
--	--	--	--	--	--	--	--	--	--	--	--	--	--	--	--
--	--	--	--	--	--	--	--	--	--	--	--	--	--	--	--
--	--	--	--	--	--	--	--	--	--	--	--	--	--	--	--
--	--	--	--	--	--	--	--	--	--	--	--	--	--	--	--
--	--	--	--	--	--	--	--	--	--	--	--	--	--	--	--
--	--	--	--	--	--	--	--	--	--	--	--	--	--	--	--
--	--	--	--	--	--	--	--	--	--	--	--	--	--	--	--
--	--	--	--	--	--	--	--	--	--	--	--	--	--	--	--
--	--	--	--	--	--	--	--	--	--	--	--	--	--	--	--
--	--	--	--	--	--	--	--	--	--	--	--	--	--	--	--
--	--	--	--	--	--	--	--	--	--	--	--	--	--	--	--
--	--	--	--	--	--	--	--	--	--	--	--	--	--	--	--
--	--	--	--	--	--	--	--	--	--	--	--	--	--	--	--
--	--	--	--	--	--	--	--	--	--	--	--	--	--	--	--
--	--	--	--	--	--	--	--	--	--	--	--	--	--	--	--
--	--	--	--	--	--	--	--	--	--	--	--	--	--	--	--
--	--	--	--	--	--	--	--	--	--	--	--	--	--	--	--
--	--	--	--	--	--	--	--	--	--	--	--	--	--	--	--
--	--	--	--	--	--	--	--	--	--	--	--	--	--	--	--
--	--	--	--	--	--	--	--	--	--	--	--	--	--	--	--
--	--	--	--	--	--	--	--	--	--	--	--	--	--	--	--
--	--	--	--	--	--	--	--	--	--	--	--	--	--	--	--
--	--	--	--	--	--	--	--	--	--	--	--	--	--	--	--
--	--	--	--	--	--	--	--	--	--	--	--	--	--	--	--
--	--	--	--	--	--	--	--	--	--	--	--	--	--	--	--
--	--	--	--	--	--	--	--	--	--	--	--	--	--	--	--
--	--	--	--	--	--	--	--	--	--	--	--	--	--	--	--
--	--	--	--	--	--	--	--	--	--	--	--	--	--	--	--
--	--	--	--	--	--	--	--	--	--	--	--	--	--	--	--
--	--	--	--	--	--	--	--	--	--	--	--	--	--	--	--
--	--	--	--	--	--	--	--	--	--	--	--	--	--	--	--
--	--	--	--	--	--	--	--	--	--	--	--	--	--	--	--
--	--	--	--	--	--	--	--	--	--	--	--	--	--	--	--
--	--	--	--	--	--	--	--	--	--	--	--	--	--	--	--
--	--	--	--	--	--	--	--	--	--	--	--	--	--	--	--
--	--	--	--	--	--	--	--	--	--	--	--	--	--	--	--
--	--	--	--	--	--	--	--	--	--	--	--	--	--	--	--
--	--	--	--	--	--	--	--	--	--	--	--	--	--	--	--
--	--	--	--	--	--	--	--	--	--	--	--	--	--	--	--
--	--	--	--	--	--	--	--	--	--	--	--	--	--	--	--
--	--	--	--	--	--	--	--	--	--	--	--	--	--	--	--
--	--	--	--	--	--	--	--	--	--	--	--	--	--	--	--
--	--	--	--	--	--	--	--	--	--	--	--	--	--	--	--
--	--	--	--	--	--	--	--	--	--	--	--	--	--	--	--
--	--	--	--	--	--	--	--	--	--	--	--	--	--	--	--
--	--	--	--	--	--	--	--	--	--	--	--	--	--	--	--
--	--	--	--	--	--	--	--	--	--	--	--	--	--	--	--
--	--	--	--	--	--	--	--	--	--	--	--	--	--	--	--
--	--	--	--	--	--	--	--	--	--	--	--	--	--	--	--
--	--	--	--	--	--	--	--	--	--	--	--	--	--	--	--
--	--	--	--	--	--	--	--	--	--	--	--	--	--	--	--
--	--	--	--	--	--	--	--	--	--	--	--	--	--	--	--
--	--	--	--	--	--	--	--	--	--	--	--	--	--	--	--
--	--	--	--	--	--	--	--	--	--	--	--	--	--	--	--
--	--	--	--	--	--	--	--	--	--	--	--	--	--	--	--
--	--	--	--	--	--	--	--	--	--	--	--	--	--	--	--
--	--	--	--	--	--	--	--	--	--	--	--	--	--	--	--
--	--	--	--	--	--	--	--	--	--	--	--	--	--	--	--
--	--	--	--	--	--	--	--	--	--	--	--	--	--	--	--
--	--	--	--	--	--	--	--	--	--	--	--	--	--	--	--
--	--	--	--	--	--	--	--	--	--	--	--	--	--	--	--
--	--	--	--	--	--	--	--	--	--	--	--	--	--	--	--
--	--	--	--	--	--	--	--	--	--	--	--	--	--	--	--
--	--	--	--	--	--	--	--	--	--	--	--	--	--	--	--
--	--	--	--	--	--	--	--	--	--	--	--	--	--	--	--
--	--	--	--	--	--	--	--	--	--	--	--	--	--	--	--
--	--	--	--	--	--	--	--	--	--	--	--	--	--	--	--
--	--	--	--	--	--	--	--	--	--	--	--	--	--	--	--
--	--	--	--	--	--	--	--	--	--	--	--	--	--	--	--
--	--	--	--	--	--	--	--	--	--	--	--	--	--	--	--
--	--	--	--	--	--	--	--	--	--	--	--	--	--	--	--
--	--	--	--	--	--	--	--	--	--	--	--	--	--	--	--
--	--	--	--	--	--	--	--	--	--	--	--	--	--	--	--
--	--	--	--	--	--	--	--	--	--	--	--	--	--	--	--
--	--	--	--	--	--	--	--	--	--	--	--	--	--	--	--
--	--	--	--	--	--	--	--	--	--	--	--	--	--	--	--
--	--	--	--	--	--	--	--	--	--	--	--	--	--	--	--
--	--	--	--	--	--	--	--	--	--	--	--	--	--	--	--
--	--	--	--	--	--	--	--	--	--	--	--	--	--	--	--
--	--	--	--	--	--	--	--	--	--	--	--	--	--	--	--
--	--	--	--	--	--	--	--	--	--	--	--	--	--	--	--
--	--	--	--	--	--	--	--	--	--	--	--	--	--	--	--
--	--	--	--	--	--	--	--	--	--	--	--	--	--	--	--
--	--	--	--	--	--	--	--	--	--	--	--	--	--	--	--
--	--	--	--	--	--	--	--	--	--	--	--	--	--	--	--
--	--	--	--	--	--	--	--	--	--	--	--	--	--	--	--
--	--	--	--	--	--	--	--	--	--	--	--	--	--	--	--
--	--	--	--	--	--	--	--	--	--	--	--	--	--	--	--
--	--	--	--	--	--	--	--	--	--	--	--	--	--	--	--
--	--	--	--	--	--	--	--	--	--	--	--	--	--	--	--
--	--	--	--	--	--	--	--	--	--	--	--	--	--	--	--
--	--	--	--	--	--	--	--	--	--	--	--	--	--	--	--
--	--	--	--	--	--	--	--	--	--	--	--	--	--	--	--
--	--	--	--	--	--	--	--	--	--	--	--	--	--	--	--
--	--	--	--	--	--	--	--	--	--	--	--	--	--	--	--
--	--	--	--	--	--	--	--	--	--	--	--	--	--	--	--
--	--	--	--	--	--	--	--	--	--	--	--	--	--	--	--
--	--	--	--	--	--	--	--	--	--	--	--	--	--	--	--
--	--	--	--	--	--	--	--	--	--	--	--	--	--	--	--
--	--	--	--	--	--	--	--	--	--	--	--	--	--	--	--
--	--	--	--	--	--	--	--	--	--	--	--	--	--	--	--
--	--	--	--	--	--	--	--	--	--	--	--	--	--	--	--
--	--	--	--	--	--	--	--	--	--	--	--	--	--	--	--
--	--	--	--	--	--	--	--	--	--	--	--	--	--	--	--
--	--	--	--	--	--	--	--	--	--	--	--	--	--	--	--
--	--	--	--	--	--	--	--	--	--	--	--	--	--	--	--
--	--	--	--	--	--	--	--	--	--	--	--	--	--	--	--
--	--	--	--	--	--	--	--	--	--	--	--	--	--	--	--
--	--	--	--	--	--	--	--	--	--	--	--	--	--	--	--
--	--	--	--	--	--	--	--	--	--	--	--	--	--	--	--
--	--	--	--	--	--	--	--	--	--	--	--	--	--	--	--
--	--	--	--	--	--	--	--	--	--	--	--	--	--	--	--
--	--	--	--	--	--	--	--	--	--	--	--	--	--	--	--
--	--	--	--	--	--	--	--	--	--	--	--	--	--	--	--
--	--	--	--	--	--	--	--	--	--	--	--	--	--	--	--
--	--	--	--	--	--	--	--	--	--	--	--	--	--	--	--
--	--	--	--	--	--	--	--	--	--	--	--	--	--	--	--
--	--	--	--	--	--	--	--	--	--	--	--	--	--	--	--
--	--	--	--	--	--	--	--	--	--	--	--	--	--	--	--
--	--	--	--	--	--	--	--	--	--	--	--	--	--	--	--
--	--	--	--	--	--	--	--	--	--	--	--	--	--	--	--
--	--	--	--	--	--	--	--	--	--	--	--	--	--	--	--
--	--	--	--	--	--	--	--	--	--	--	--	--	--	--	--
--	--	--	--	--	--	--	--	--	--	--	--	--	--	--	--
--	--	--	--	--	--	--	--	--	--	--	--	--	--	--	--
--	--	--	--	--	--	--	--	--	--	--	--	--	--	--	--
--	--	--	--	--	--	--	--	--	--	--	--	--	--	--	--
--	--	--	--	--	--	--	--	--	--	--	--	--	--	--	--
--	--	--	--	--	--	--	--	--	--	--	--	--	--	--	--
--	--	--	--	--	--	--	--	--	--	--	--	--	--	--	--
--	--	--	--	--	--	--	--	--	--	--	--	--	--	--	--
--	--	--	--	--	--	--	--	--	--	--	--	--	--	--	--
--	--	--	--	--	--	--	--	--	--	--	--	--	--	--	--
--	--	--	--	--	--	--	--	--	--	--	--	--	--	--	--
--	--	--	--	--	--	--	--	--	--	--	--	--	--	--	--
--	--	--	--	--	--	--	--	--	--	--	--	--	--	--	--
--	--	--	--	--	--	--	--	--	--	--	--	--	--	--	--
--	--	--	--	--	--	--	--	--	--	--	--	--	--	--	--
--	--	--	--	--	--	--	--	--	--	--	--	--	--	--	--
--	--	--	--	--	--	--	--	--	--	--	--	--	--	--	--
--	--	--	--	--	--	--	--	--	--	--	--	--	--	--	--
--	--	--	--	--	--	--	--	--	--	--	--	--	--	--	--
--	--	--	--	--	--	--	--	--	--	--	--	--	--	--	--
--	--	--	--	--	--	--	--	--	--	--	--	--	--	--	--
--	--	--	--	--	--	--	--	--	--	--	--	--	--	--	--
--	--	--	--	--	--	--	--	--	--	--	--	--	--	--	--
--	--	--	--	--	--	--	--	--	--	--	--	--	--	--	--
--	--	--	--	--	--	--	--	--	--	--	--	--	--	--	--
--	--	--	--	--	--	--	--	--	--	--	--	--	--	--	--
--	--	--	--	--	--	--	--	--	--	--	--	--	--	--	--
--	--	--	--	--	--	--	--	--	--	--	--	--	--	--	--
--	--	--	--	--	--	--	--	--	--	--	--	--	--	--	--
--	--	--	--	--	--	--	--	--	--	--	--	--	--	--	--
--	--	--	--	--	--	--	--	--	--	--	--	--	--	--	--
--	--	--	--	--	--	--	--	--	--	--	--	--	--	--	--
--	--	--	--	--	--	--	--	--	--	--	--	--	--	--	--
--	--	--	--	--	--	--	--	--	--	--	--	--	--	--	--
--	--	--	--	--	--	--	--	--	--	--	--	--	--	--	--
--	--	--	--	--	--	--	--	--	--	--	--	--	--	--	--
--	--	--	--	--	--	--	--	--	--	--	--	--	--	--	--
--	--	--	--	--	--	--	--	--	--	--	--	--	--	--	--
--	--	--	--	--	--	--	--	--	--	--	--	--	--	--	--
--	--	--	--	--	--	--	--	--	--	--	--	--	--	--	--
--	--	--	--	--	--	--	--	--	--	--	--	--	--	--	--
--	--	--	--	--	--	--	--	--	--	--	--	--	--	--	--
--	--	--	--	--	--	--	--	--	--	--	--	--	--	--	--
--	--	--	--	--	--	--	--	--	--	--	--	--	--	--	--
--	--	--	--	--	--	--	--	--	--	--	--	--	--	--	--
--	--	--	--	--	--	--	--	--	--	--	--	--	--	--	--
--	--	--	--	--	--	--	--	--	--	--	--	--	--	--	--
--	--	--	--	--	--	--	--	--	--	--	--	--	--	--	--
--	--	--	--	--	--	--	--	--	--	--	--	--	--	--	--
--	--	--	--	--	--	--	--	--	--	--	--	--	--	--	--
--	--	--	--	--	--	--	--	--	--	--	--	--	--	--	--
--	--	--	--	--	--	--	--	--	--	--	--	--	--	--	--
--	--	--	--	--	--	--	--	--	--	--	--	--	--	--	--
--	--	--	--	--	--	--	--	--	--	--	--	--	--	--	--
--	--	--	--	--	--	--	--	--	--	--	--	--	--	--	--
--	--	--	--	--	--	--	--	--	--	--	--	--	--	--	--
--	--	--	--	--	--	--	--	--	--	--	--	--	--	--	--
--	--	--	--	--	--	--	--	--	--	--	--	--	--	--	--
--	--	--	--	--	--	--	--	--	--	--	--	--	--	--	--
--	--	--	--	--	--	--	--	--	--	--	--	--	--	--	--
--	--	--	--	--	--	--	--	--	--	--	--	--	--	--	--
--	--	--	--	--	--	--	--	--	--	--	--	--	--	--	--
--	--	--	--	--	--	--	--	--	--	--	--	--	--	--	--
--	--	--	--	--	--	--	--	--	--	--	--	--	--	--	--
--	--	--	--	--	--	--	--	--	--	--	--	--	--	--	--
--	--	--	--	--	--	--	--	--	--	--	--	--	--	--	--
--	--	--	--	--	--	--	--	--	--	--	--	--	--	--	--
--	--	--	--	--	--	--	--	--	--	--	--	--	--	--	--
		--	--			--	--	--	--	--	--	--	--	--	--
								--	--	--	--			--	--
										--	--			--	--

## Sheet: Confining pressure 11MPa
Saturation 20%				Saturation 40%				Saturation 60%				Saturation 80%
Axial deflection	Devistoric stress	Axial deflection	Acoustic emission count	Axial deflection	Devistoric stress	Axial deflection	Acoustic emission count	Axial deflection	Devistoric stress	Axial deflection	Acoustic emission count	Axial deflection	Devistoric stress	Axial deflection	Acoustic emission count
0	0	0	0	0	0	0	0	0	0	0	0	0	0	0	0
0.12301	0.8694	0.46154	0.17954	0.08399	0.6411	0.28532	0.17778	0.35425	2.2292	0.39706	0.13284	0.14962	1.1214	0.72563	0.11763
0.27213	1.5539	1.28571	0.17284	0.2483	1.948	1.25103	0.18889	0.45478	4.069	0.96856	0.1392	0.52344	6.1006	1.96904	0.12757
0.42996	2.2014	2.10989	0.21839	0.47285	4.1413	2.96296	1.81111	0.7429	6.2706	2.56269	1.20489	0.92495	11.0333	2.5011	1.42468
0.66694	3.5149	3.46154	0.22711	0.69746	6.246	3.64335	2.12222	0.88893	10.062	2.94161	1.68656	1.11879	13.6637	3.17334	1.36131
1.02664	5.2723	4.10099	3.45361	1.09608	8.2829	4.43347	2.28889	1.09957	11.7898	3.75576	1.77411	1.58953	19.2074	3.76609	1.57202
1.33384	6.9742	4.51648	0.35496	1.26334	10.8012	5.09191	1.98889	1.38814	14.6048	4.67792	1.69076	1.79721	22.3073	4.18623	1.40732
1.63209	8.3803	5.14763	3.94028	1.53593	12.6988	5.96982	0.68889	1.7316	17.1408	5.0977	1.89036	2.32333	27.9925	4.6929	1.38925
1.99235	10.9329	5.8105	3.70398	1.77574	14.4569	9.04252	0.53333	1.94322	20.207	6.07087	0.44885	2.87714	32.2235	6.25431	0.16131
2.3871	12.8014	6.28149	4.13088	1.99341	16.5224	12.203	0.51111	2.29784	22.9381	8.00367	0.33394	3.34788	34.6701	9.59077	0.14649
2.57134	13.7079	7.20602	3.43281	2.35322	19.0338	14.5514	0.51111	2.68489	24.8048	11.0584	0.31344	3.54732	35.7701	13.4511	0.16639
2.80817	14.7994	8.7062	0.55557	2.66976	20.7635	15.4733	0.52222	3.04947	26.086	14.1576	0.34479	3.92236	36.8099	15.1801	0.21761
3.14144	16.2795	10.0843	0.67532	2.85193	21.7835	--	--	3.469	27.1719	15.1468	0.3578	4.24944	37.3909	--	--
3.40494	17.9997	11.5496	0.79515	3.07311	22.6355	--	--	3.90496	28.1323	--	--	4.72479	37.7966	--	--
3.62418	18.9433	13.5556	0.87994	3.30309	23.3544	--	--	4.77051	28.8542	--	--	5.41818	38.0132	--	--
4.00134	20.6638	15.3349	0.85791	3.58101	23.9178	--	--	5.8893	29.3103	--	--	6.56949	37.985	--	--
4.14685	21.2664	--	--	3.91133	24.2037	--	--	14.7134	29.4572	--	--	14.7912	37.823	--	--
4.25997	21.5637	--	--	4.27204	24.567	--	--	--	--	--	--	--	--	--	--
4.41998	21.9601	--	--	5.00692	24.706	--	--	--	--	--	--	--	--	--	--
4.65984	22.3509	--	--	5.62877	24.8014	--	--	--	--	--	--	--	--	--	--
4.96848	22.6312	--	--	14.6004	25.7081	--	--	--	--	--	--	--	--	--	--
5.29909	22.8358	--	--	--	--	--	--	--	--	--	--	--	--	--	--
5.86091	22.8546	--	--	--	--	--	--	--	--	--	--	--	--	--	--
6.49156	22.8619	--	--	--	--	--	--	--	--	--	--	--	--	--	--
8.52534	23.1427	--	--	--	--	--	--	--	--	--	--	--	--	--	--
11.2038	22.9728	--	--	--	--	--	--	--	--	--	--	--	--	--	--
13.6466	23.0665	--	--	--	--	--	--	--	--	--	--	--	--	--	--
14.8958	23.2455	--	--	--	--	--	--	--	--	--	--	--	--	--	--
--	--	--	--	--	--	--	--	--	--	--	--	--	--	--	--
--	--	--	--	--	--	--	--	--	--	--	--	--	--	--	--
--	--	--	--	--	--	--	--	--	--	--	--	--	--	--	--
--	--	--	--	--	--	--	--	--	--	--	--	--	--	--	--
--	--	--	--	--	--	--	--	--	--	--	--	--	--	--	--
--	--	--	--	--	--	--	--	--	--	--	--	--	--	--	--
--	--	--	--	--	--	--	--	--	--	--	--	--	--	--	--
--	--	--	--	--	--	--	--	--	--	--	--	--	--	--	--
--	--	--	--	--	--	--	--	--	--	--	--	--	--	--	--
--	--	--	--	--	--	--	--	--	--	--	--	--	--	--	--
--	--	--	--	--	--	--	--	--	--	--	--	--	--	--	--
--	--	--	--	--	--	--	--	--	--	--	--	--	--	--	--
--	--	--	--	--	--	--	--	--	--	--	--	--	--	--	--
--	--	--	--	--	--	--	--	--	--	--	--	--	--	--	--
--	--	--	--	--	--	--	--	--	--	--	--	--	--	--	--
--	--	--	--	--	--	--	--	--	--	--	--	--	--	--	--
--	--	--	--	--	--	--	--	--	--	--	--	--	--	--	--
--	--	--	--	--	--	--	--	--	--	--	--	--	--	--	--
--	--	--	--	--	--	--	--	--	--	--	--	--	--	--	--
--	--	--	--	--	--	--	--	--	--	--	--	--	--	--	--
--	--	--	--	--	--	--	--	--	--	--	--	--	--	--	--
--	--	--	--	--	--	--	--	--	--	--	--	--	--	--	--
--	--	--	--	--	--	--	--	--	--	--	--	--	--	--	--
--	--	--	--	--	--	--	--	--	--	--	--	--	--	--	--
--	--	--	--	--	--	--	--	--	--	--	--	--	--	--	--
--	--	--	--	--	--	--	--	--	--	--	--	--	--	--	--
--	--	--	--	--	--	--	--	--	--	--	--	--	--	--	--
--	--	--	--	--	--	--	--	--	--	--	--	--	--	--	--
--	--	--	--	--	--	--	--	--	--	--	--	--	--	--	--
--	--	--	--	--	--	--	--	--	--	--	--	--	--	--	--
--	--	--	--	--	--	--	--	--	--	--	--	--	--	--	--
--	--	--	--	--	--	--	--	--	--	--	--	--	--	--	--
--	--	--	--	--	--	--	--	--	--	--	--	--	--	--	--
--	--	--	--	--	--	--	--	--	--	--	--	--	--	--	--
--	--	--	--	--	--	--	--	--	--	--	--	--	--	--	--
--	--	--	--	--	--	--	--	--	--	--	--	--	--	--	--
--	--	--	--	--	--	--	--	--	--	--	--	--	--	--	--
--	--	--	--	--	--	--	--	--	--	--	--	--	--	--	--
--	--	--	--	--	--	--	--	--	--	--	--	--	--	--	--
--	--	--	--	--	--	--	--	--	--	--	--	--	--	--	--
--	--	--	--	--	--	--	--	--	--	--	--	--	--	--	--
--	--	--	--	--	--	--	--	--	--	--	--	--	--	--	--
--	--	--	--	--	--	--	--	--	--	--	--	--	--	--	--
--	--	--	--	--	--	--	--	--	--	--	--	--	--	--	--
--	--	--	--	--	--	--	--	--	--	--	--	--	--	--	--
--	--	--	--	--	--	--	--	--	--	--	--	--	--	--	--
--	--	--	--	--	--	--	--	--	--	--	--	--	--	--	--
--	--	--	--	--	--	--	--	--	--	--	--	--	--	--	--
--	--	--	--	--	--	--	--	--	--	--	--	--	--	--	--
--	--	--	--	--	--	--	--	--	--	--	--	--	--	--	--
--	--	--	--	--	--	--	--	--	--	--	--	--	--	--	--
--	--	--	--	--	--	--	--	--	--	--	--	--	--	--	--
--	--	--	--	--	--	--	--	--	--	--	--	--	--	--	--
--	--	--	--	--	--	--	--	--	--	--	--	--	--	--	--
--	--	--	--	--	--	--	--	--	--	--	--	--	--	--	--
--	--	--	--	--	--	--	--	--	--	--	--	--	--	--	--
--	--	--	--	--	--	--	--	--	--	--	--	--	--	--	--
--	--	--	--	--	--	--	--	--	--	--	--	--	--	--	--
--	--	--	--	--	--	--	--	--	--	--	--	--	--	--	--
--	--	--	--	--	--	--	--	--	--	--	--	--	--	--	--
--	--	--	--	--	--	--	--	--	--	--	--	--	--	--	--
--	--	--	--	--	--	--	--	--	--	--	--	--	--	--	--
--	--	--	--	--	--	--	--	--	--	--	--	--	--	--	--
--	--	--	--	--	--	--	--	--	--	--	--	--	--	--	--
--	--	--	--	--	--	--	--	--	--	--	--	--	--	--	--
--	--	--	--	--	--	--	--	--	--	--	--	--	--	--	--
--	--	--	--	--	--	--	--	--	--	--	--	--	--	--	--
--	--	--	--	--	--	--	--	--	--	--	--	--	--	--	--
--	--	--	--	--	--	--	--	--	--	--	--	--	--	--	--
--	--	--	--	--	--	--	--	--	--	--	--	--	--	--	--
--	--	--	--	--	--	--	--	--	--	--	--	--	--	--	--
--	--	--	--	--	--	--	--	--	--	--	--	--	--	--	--
--	--	--	--	--	--	--	--	--	--	--	--	--	--	--	--
--	--	--	--	--	--	--	--	--	--	--	--	--	--	--	--
--	--	--	--	--	--	--	--	--	--	--	--	--	--	--	--
--	--	--	--	--	--	--	--	--	--	--	--	--	--	--	--
--	--	--	--	--	--	--	--	--	--	--	--	--	--	--	--
--	--	--	--	--	--	--	--	--	--	--	--	--	--	--	--
--	--	--	--	--	--	--	--	--	--	--	--	--	--	--	--
--	--	--	--	--	--	--	--	--	--	--	--	--	--	--	--
--	--	--	--	--	--	--	--	--	--	--	--	--	--	--	--
--	--	--	--	--	--	--	--	--	--	--	--	--	--	--	--
--	--	--	--	--	--	--	--	--	--	--	--	--	--	--	--
--	--	--	--	--	--	--	--	--	--	--	--	--	--	--	--
--	--	--	--	--	--	--	--	--	--	--	--	--	--	--	--
--	--	--	--	--	--	--	--	--	--	--	--	--	--	--	--
--	--	--	--	--	--	--	--	--	--	--	--	--	--	--	--
--	--	--	--	--	--	--	--	--	--	--	--	--	--	--	--
--	--	--	--	--	--	--	--	--	--	--	--	--	--	--	--
--	--	--	--	--	--	--	--	--	--	--	--	--	--	--	--
--	--	--	--	--	--	--	--	--	--	--	--	--	--	--	--
--	--	--	--	--	--	--	--	--	--	--	--	--	--	--	--
--	--	--	--	--	--	--	--	--	--	--	--	--	--	--	--
--	--	--	--	--	--	--	--	--	--	--	--	--	--	--	--
--	--	--	--	--	--	--	--	--	--	--	--	--	--	--	--
--	--	--	--	--	--	--	--	--	--	--	--	--	--	--	--
--	--	--	--	--	--	--	--	--	--	--	--	--	--	--	--
--	--	--	--	--	--	--	--	--	--	--	--	--	--	--	--
--	--	--	--	--	--	--	--	--	--	--	--	--	--	--	--
--	--	--	--	--	--	--	--	--	--	--	--	--	--	--	--
--	--	--	--	--	--	--	--	--	--	--	--	--	--	--	--
--	--	--	--	--	--	--	--	--	--	--	--	--	--	--	--
--	--	--	--	--	--	--	--	--	--	--	--	--	--	--	--
--	--	--	--	--	--	--	--	--	--	--	--	--	--	--	--
--	--	--	--	--	--	--	--	--	--	--	--	--	--	--	--
--	--	--	--	--	--	--	--	--	--	--	--	--	--	--	--
--	--	--	--	--	--	--	--	--	--	--	--	--	--	--	--
--	--	--	--	--	--	--	--	--	--	--	--	--	--	--	--
--	--	--	--	--	--	--	--	--	--	--	--	--	--	--	--
--	--	--	--	--	--	--	--	--	--	--	--	--	--	--	--
--	--	--	--	--	--	--	--	--	--	--	--	--	--	--	--
--	--	--	--	--	--	--	--	--	--	--	--	--	--	--	--
--	--	--	--	--	--	--	--	--	--	--	--	--	--	--	--
--	--	--	--	--	--	--	--	--	--	--	--	--	--	--	--
--	--	--	--	--	--	--	--	--	--	--	--	--	--	--	--
--	--	--	--	--	--	--	--	--	--	--	--	--	--	--	--
--	--	--	--	--	--	--	--	--	--	--	--	--	--	--	--
--	--	--	--	--	--	--	--	--	--	--	--	--	--	--	--
--	--	--	--	--	--	--	--	--	--	--	--	--	--	--	--
--	--	--	--	--	--	--	--	--	--	--	--	--	--	--	--
--	--	--	--	--	--	--	--	--	--	--	--	--	--	--	--
--	--	--	--	--	--	--	--	--	--	--	--	--	--	--	--
--	--	--	--	--	--	--	--	--	--	--	--	--	--	--	--
--	--	--	--	--	--	--	--	--	--	--	--	--	--	--	--
--	--	--	--	--	--	--	--	--	--	--	--	--	--	--	--
--	--	--	--	--	--	--	--	--	--	--	--	--	--	--	--
--	--	--	--	--	--	--	--	--	--	--	--	--	--	--	--
--	--	--	--	--	--	--	--	--	--	--	--	--	--	--	--
--	--	--	--	--	--	--	--	--	--	--	--	--	--	--	--
--	--	--	--	--	--	--	--	--	--	--	--	--	--	--	--
--	--	--	--	--	--	--	--	--	--	--	--	--	--	--	--
--	--	--	--	--	--	--	--	--	--	--	--	--	--	--	--
--	--	--	--	--	--	--	--	--	--	--	--	--	--	--	--
--	--	--	--	--	--	--	--	--	--	--	--	--	--	--	--
--	--	--	--	--	--	--	--	--	--	--	--	--	--	--	--
--	--	--	--	--	--	--	--	--	--	--	--	--	--	--	--
--	--	--	--	--	--	--	--	--	--	--	--	--	--	--	--
--	--	--	--	--	--	--	--	--	--	--	--	--	--	--	--
--	--	--	--	--	--	--	--	--	--	--	--	--	--	--	--
--	--	--	--	--	--	--	--	--	--	--	--	--	--	--	--
--	--	--	--	--	--	--	--	--	--	--	--	--	--	--	--
--	--	--	--	--	--	--	--	--	--	--	--	--	--	--	--
--	--	--	--	--	--	--	--	--	--	--	--	--	--	--	--
--	--	--	--	--	--	--	--	--	--	--	--	--	--	--	--
--	--	--	--	--	--	--	--	--	--	--	--	--	--	--	--
--	--	--	--	--	--	--	--	--	--	--	--	--	--	--	--
--	--	--	--	--	--	--	--	--	--	--	--	--	--	--	--
--	--	--	--	--	--	--	--	--	--	--	--	--	--	--	--
--	--	--	--	--	--	--	--	--	--	--	--	--	--	--	--
--	--	--	--	--	--	--	--	--	--	--	--	--	--	--	--
--	--	--	--	--	--	--	--	--	--	--	--	--	--	--	--
--	--	--	--	--	--	--	--	--	--	--	--	--	--	--	--
--	--	--	--	--	--	--	--	--	--	--	--	--	--	--	--
--	--	--	--	--	--	--	--	--	--	--	--	--	--	--	--
--	--	--	--	--	--	--	--	--	--	--	--	--	--	--	--
--	--	--	--	--	--	--	--	--	--	--	--	--	--	--	--
--	--	--	--	--	--	--	--	--	--	--	--	--	--	--	--
--	--	--	--	--	--	--	--	--	--	--	--	--	--	--	--
--	--	--	--	--	--	--	--	--	--	--	--	--	--	--	--
--	--	--	--	--	--	--	--	--	--	--	--	--	--	--	--
--	--	--	--	--	--	--	--	--	--	--	--	--	--	--	--
--	--	--	--	--	--	--	--	--	--	--	--	--	--	--	--
--	--	--	--	--	--	--	--	--	--	--	--	--	--	--	--
--	--	--	--	--	--	--	--	--	--	--	--	--	--	--	--
--	--	--	--	--	--	--	--	--	--	--	--	--	--	--	--
--	--	--	--	--	--	--	--	--	--	--	--	--	--	--	--
--	--	--	--	--	--	--	--	--	--	--	--	--	--	--	--
--	--	--	--	--	--	--	--	--	--	--	--	--	--	--	--
--	--	--	--	--	--	--	--	--	--	--	--	--	--	--	--
--	--	--	--	--	--	--	--	--	--	--	--	--	--	--	--
--	--	--	--	--	--	--	--	--	--	--	--	--	--	--	--
--	--	--	--	--	--	--	--	--	--	--	--	--	--	--	--
--	--	--	--	--	--	--	--	--	--	--	--	--	--	--	--
--	--	--	--	--	--	--	--	--	--	--	--	--	--	--	--
--	--	--	--	--	--	--	--	--	--	--	--	--	--	--	--
--	--	--	--	--	--	--	--	--	--	--	--	--	--	--	--
--	--	--	--	--	--	--	--	--	--	--	--	--	--	--	--
--	--	--	--	--	--	--	--	--	--	--	--	--	--	--	--
--	--	--	--	--	--	--	--	--	--	--	--	--	--	--	--
--	--	--	--	--	--	--	--	--	--	--	--	--	--	--	--
--	--	--	--	--	--	--	--	--	--	--	--	--	--	--	--
--	--	--	--	--	--	--	--	--	--	--	--	--	--	--	--
--	--	--	--	--	--	--	--	--	--	--	--	--	--	--	--
--	--	--	--	--	--	--	--	--	--	--	--	--	--	--	--
--	--	--	--	--	--	--	--	--	--	--	--	--	--	--	--
--	--	--	--	--	--	--	--	--	--	--	--	--	--	--	--
--	--	--	--	--	--	--	--	--	--	--	--	--	--	--	--
--	--	--	--	--	--	--	--	--	--	--	--	--	--	--	--
--	--	--	--	--	--	--	--	--	--	--	--	--	--	--	--
		--	--			--	--			--	--			--	--
